# Supplementary material for: Characterisation of Phage Susceptibility Variation in Salmonella enterica Serovar Typhimurium DT104 and DT104b
Source: Microorganisms. 2021 Apr 17;9(4):865. doi: 10.3390/microorganisms9040865 (PMC8073726; doi:10.3390/microorganisms9040865)
Supplement: Supplementary file 1 [file microorganisms-09-00865-s001.zip]

Archive with 2 entries (2 files):
- microorganisms-1156758-suppl Figure S1, Table S1,S2.pdf
- Table S3. Annotation_prophages.xls
